# Supplementary material for: YAP in epithelium senses gut barrier loss to deploy defenses against pathogens
Source: PLoS Pathog. 2020 Aug 28;16(8):e1008766. doi: 10.1371/journal.ppat.1008766 (PMC7454999; doi:10.1371/journal.ppat.1008766)
Supplement: S1 Table — (XLSX) [file ppat.1008766.s013.xlsx]

## Sheet: Sheet1
Table S1. Genes are upregulated in worms at 24 h after P. aeruginosa infection.
Gene name	log2 Fold Change	P-value
dod-21	8.8091	4.19e-59
col-2	7.7381	0.022405
col-51	7.6065	0.025458
pgp-7	7.4719	0.00018075
C13A2.12	7.4109	0.0039662
col-37	7.2647	0.027864
F35E12.5	7.2538	3.95e-66
col-85	6.9813	0.035859
clec-45	6.6821	0.0017901
C47F8.6	6.5242	7.58e-07
Y51B9A.8	6.3583	2.58e-05
spp-20	6.2998	0.048257
grl-23	6.2513	0.032957
F33H12.7	6.1807	3.51e-20
thn-4	6.1758	0.0011274
col-40	6.0126	0.036016
F56H6.7	5.9051	0.00020303
F09C6.1	5.8057	1.4e-08
F09C6.13	5.6623	4.32e-13
ZK218.3	5.6605	1.01e-07
col-102	5.6125	0.0090303
grl-25	5.4783	0.042729
T24A6.7	5.3919	0.0063769
C25F9.16	5.3352	8.14e-06
T24B8.5	5.3136	5.99e-39
oac-36	5.2667	0.0023955
oac-35	5.2461	0.00033088
clec-174	5.2224	1.69e-39
F11D11.3	5.192	2.96e-14
clec-266	5.0288	0.047695
cnc-6	5.0227	0.0033049
C17E4.2	4.9772	0.0026823
C50F7.5	4.9481	7.8e-21
Y41D4B.15	4.8687	1.65e-10
cut-1	4.8564	0.040247
pqn-98	4.8485	0.0009789
T12A2.3	4.7742	0.0026563
T24C4.4	4.7646	6.49e-27
C47F8.3	4.7144	0.013317
C32H11.4	4.6836	7.64e-35
F08G2.5	4.6697	3.84e-28
glct-4	4.6352	0.0033791
Y75B8A.39	4.6063	0.0004781
F49H6.13	4.5559	3.27e-14
F25A2.1	4.5286	6.59e-23
F35E12.2	4.4864	0.00098857
clec-240	4.4467	0.027431
Y57G7A.2	4.4436	0.001434
F55G11.4	4.4407	5.21e-32
clec-74	4.4	0.0010433
C54F6.17	4.3964	0.029214
dct-17	4.3854	2.81e-31
B0024.4	4.3486	8.99e-31
Y57E12B.11	4.3275	0.022633
fbxa-136	4.2927	2.04e-11
fbxa-88	4.241	4.58e-09
clec-2	4.2086	5.36e-05
C25F9.11	4.2085	4.77e-19
col-36	4.1938	0.01444
F57B9.3	4.1928	0.0035145
tsp-1	4.1872	1.92e-17
R07E5.17	4.1782	0.03674
C49G7.12	4.1502	3.41e-18
H02F09.3	4.1154	0.00032218
E03H4.11	4.0488	2.79e-05
F49H6.5	4.0158	9.36e-07
pme-4	4.0053	0.002702
ugt-35	3.9546	3.3e-06
irg-1	3.9038	0.0015885
ZK218.5	3.8791	1.67e-13
F44G3.10	3.8457	1.29e-06
C17B7.4	3.8123	0.00061863
oac-32	3.8109	0.020051
Y60C6A.1	3.7886	0.045787
swt-6	3.7764	2.62e-12
F09C6.3	3.7664	0.00014877
F20G2.5	3.7589	4.94e-18
pgp-5	3.7464	4.93e-05
C32H11.1	3.7335	0.00010365
fbxa-48	3.7293	0.0031955
irg-2	3.725	1.37e-05
tsp-2	3.7203	2.16e-14
F09C6.11	3.7112	4.76e-05
C28G1.2	3.66	9.81e-05
pqn-97	3.659	0.018713
C34H4.1	3.6332	2.49e-06
C49G7.7	3.6317	0.0017964
Y41D4B.17	3.6053	5.06e-15
oac-6	3.592	1.02e-08
C01G10.17	3.5812	2.94e-07
F15B9.6	3.5464	5.13e-17
ZK218.11	3.5014	8.41e-13
nspe-2	3.4874	6.78e-08
clec-4	3.4446	0.00094223
clec-17	3.4395	0.00015182
tbx-11	3.4227	0.049121
C45B11.2	3.3948	1.3e-08
D1005.5	3.3753	0.04092
hrg-3	3.3596	0.041606
F11A5.15	3.3344	0.0025523
K08D8.4	3.3286	2.28e-17
W09C2.8	3.3047	0.0044302
hpo-6	3.2799	1.06e-19
H02F09.2	3.2713	0.014055
C06B3.7	3.2666	0.0055615
F46B3.1	3.2598	0.0012284
F35F10.13	3.2511	0.026006
C17H12.6	3.2293	3.85e-18
dod-24	3.2178	1.12e-10
Y71A12B.11	3.2106	0.028757
F01D4.9	3.1841	0.032448
Y71F9AL.7	3.1733	0.040219
col-114	3.1557	0.033368
mul-1	3.1534	3.56e-14
F55G11.2	3.1449	5.03e-09
ZC196.6	3.1431	0.002696
Y105C5B.14	3.1381	0.00039754
fat-5	3.1378	0.018885
T05H10.3	3.1232	0.0014159
sdz-35	3.1209	0.0013143
F57E7.4	3.1054	0.043124
ZK218.7	3.0955	2.73e-12
F19B10.13	3.0917	0.0033552
srg-31	3.0914	2.71e-08
fbxa-128	3.0745	0.00081327
W08F4.12	3.0618	0.00060374
sdz-28	3.0507	0.010665
col-158	3.0467	0.0092135
C28G1.4	3.0379	0.020716
F49F1.1	3.0368	1.72e-15
lys-2	3.0364	1.14e-17
clec-3	3.0306	0.00010009
Y17D7B.3	3.0216	0.00034112
srw-86	2.9953	1.58e-10
R02C2.7	2.9698	1.98e-11
F53B2.8	2.9645	0.00057738
oac-31	2.9588	0.0041632
Y39A3B.7	2.954	0.0084751
Y17D7B.2	2.9438	0.00016746
clec-85	2.9373	4.06e-16
C44H9.7	2.918	0.00048753
T20D4.7	2.9125	0.0002159
F55G11.7	2.8896	4.84e-12
ttr-23	2.8819	1.1e-10
ZK6.11	2.8777	3.41e-16
F35E12.8	2.8627	5.08e-15
C10C5.2	2.8524	0.0010493
fbxa-99	2.8506	2.57e-05
gst-38	2.8345	2.87e-08
srz-99	2.8268	3.98e-05
fbxa-158	2.8116	9e-05
C50F4.9	2.782	7.17e-08
K02E2.7	2.7765	0.042161
Y69A2AR.25	2.7744	1.68e-06
grd-7	2.7619	0.010641
ugt-44	2.7568	2.13e-14
ins-20	2.745	0.0010331
B0416.2	2.7145	0.0002414
T26E4.9	2.7099	2.3e-10
phat-5	2.7061	0.0098074
clec-67	2.6689	5.98e-14
fbxa-127	2.6672	1.66e-06
col-84	2.6669	0.015547
T24C4.8	2.6532	3.49e-05
Y52B11A.12	2.6363	0.00018113
Y9C9A.1	2.6289	0.00050697
C25D7.5	2.6267	1.61e-05
T05F1.9	2.6252	0.00022772
cyp-13A5	2.6145	0.0020607
K11H12.3	2.6082	0.036887
C18H9.6	2.6067	1.53e-12
fbxa-24	2.6051	9.8e-05
Y53G8AM.5	2.6014	0.0019699
F47B8.4	2.5798	1.27e-05
clec-265	2.5621	5.73e-08
F49F1.7	2.5595	8.68e-05
Y58A7A.5	2.5402	0.0076273
K11H12.4	2.5351	0.00030428
F53A9.2	2.5348	0.0015696
K08D8.5	2.5311	1.35e-10
Y94H6A.2	2.5295	0.00064787
dod-22	2.5282	2.21e-12
C04G6.5	2.5238	0.00040837
F54B8.4	2.5236	0.00053175
W02D7.11	2.5221	0.0060173
T26E4.10	2.5167	1.51e-08
egas-3	2.5026	0.0034819
lys-3	2.4983	0.0046605
oac-56	2.4967	0.016296
fbxa-44	2.4823	0.006053
Y26D4A.3	2.4709	3.73e-05
sdz-37	2.4675	0.031014
col-95	2.4379	0.0011005
poml-4	2.4347	0.03576
B0348.2	2.415	7.67e-09
F55G11.6	2.4021	0.00028003
T19D12.4	2.3865	1.01e-10
F11A6.15	2.3794	0.024984
fbxa-18	2.3776	0.0036561
K10D11.6	2.3735	1.01e-09
C28C12.4	2.3719	2.86e-09
ugt-43	2.3644	1.93e-05
T16G1.5	2.3623	0.025513
F43C1.7	2.3574	0.00090997
clec-40	2.347	0.015889
E03H4.8	2.3467	3.11e-10
dod-19	2.3366	1.27e-11
fbxa-30	2.3291	0.00069236
T01D3.6	2.3282	2.66e-11
Y110A2AL.3	2.3266	7.73e-07
C25F9.12	2.3169	2.26e-05
dod-17	2.3145	1.31e-10
C31B8.4	2.3127	6.68e-06
F14D7.10	2.3126	0.00021051
ocr-3	2.2971	0.035705
Y47H10A.5	2.2925	5.38e-10
Y58A7A.4	2.2882	0.040829
C01G10.4	2.2806	4.11e-05
ugt-16	2.2626	9.39e-10
ZK1290.10	2.2474	0.00020801
comt-2	2.2431	0.015961
dct-3	2.2395	2.68e-06
K05B2.4	2.2274	1.87e-06
ZK105.1	2.2182	0.0010342
Y38E10A.14	2.2117	1.67e-08
F53A9.1	2.1961	5.92e-10
col-116	2.1788	0.044854
clec-41	2.1762	3.52e-10
H23N18.6	2.1547	0.017566
F35E8.2	2.1531	0.040064
Y39A3A.4	2.1483	3.17e-05
T15B7.15	2.1377	0.02948
math-37	2.1362	0.0026914
C06E4.8	2.1327	0.00056351
fbxa-15	2.1286	0.0013745
C17H1.5	2.1276	0.012353
ncx-9	2.1189	0.0029159
srr-3	2.1038	0.017541
C01G10.5	2.1027	0.0031224
Y39G8B.5	2.0976	0.0090584
srj-29	2.0954	0.048708
C18H7.1	2.0954	0.010985
ugt-31	2.0924	0.010506
M28.8	2.0889	3.8e-09
abf-5	2.0814	1.17e-06
W08A12.4	2.0736	0.013171
egas-1	2.0718	0.048823
F08G5.6	2.0702	0.0065983
oac-5	2.065	0.018972
Y51H4A.25	2.0648	3.05e-08
srr-6	2.0617	0.0024463
Y54G2A.45	2.0606	1.01e-08
C49C3.9	2.059	8.35e-09
F08A8.5	2.0549	0.040834
F53H2.1	2.0547	0.0046592
Y69A2AR.12	2.0497	0.00018477
clec-173	2.0461	1.74e-08
fbxa-182	2.0455	3.05e-06
F31F7.1	2.0439	5.46e-09
fbxa-166	2.0389	0.019249
clec-186	2.0379	1.02e-08
zip-8	2.0361	0.043347
F10G2.4	2.0326	0.041925
C54D10.14	2.0319	0.00036323
Y71G12B.2	2.0264	0.00065464
C49C8.5	2.0257	6.8e-09
Y70C5C.1	2.0176	3.05e-05
abf-4	2.0133	0.0012239
Y75B8A.28	2.0108	2.72e-07
F27B3.6	1.9976	0.036395
C34C6.7	1.9876	2.38e-06
ZC132.4	1.9821	0.0022294
C17H1.7	1.9757	0.011156
npr-8	1.9647	0.00073717
C16D9.4	1.9629	4.51e-07
T24E12.5	1.9624	0.00021505
fbxa-78	1.9585	0.0028794
twk-28	1.9535	3.89e-05
Y110A2AL.9	1.9512	7.95e-06
F53A9.6	1.9497	1.27e-07
Y17G9A.4	1.9383	0.0044141
Y46G5A.38	1.9359	0.0016457
fbxa-71	1.9306	0.00044896
oac-20	1.9283	4.04e-07
cpr-3	1.9199	6.57e-08
F01D5.2	1.9147	3.23e-06
ugt-26	1.9115	0.01166
fbxa-144	1.9101	0.040629
ugt-24	1.909	5.02e-05
fbxc-7	1.9062	0.02892
C08E3.13	1.9037	0.0071073
anmt-3	1.9033	1.33e-05
valv-1	1.8904	3.87e-06
K10D11.3	1.8894	1.28e-05
F01D5.1	1.8861	1.84e-07
R09D1.12	1.8796	0.0012031
F35E12.6	1.8697	9.49e-08
R07C12.1	1.8595	0.0014269
C29F9.12	1.8575	0.028875
Y40C7B.4	1.8522	0.045846
clc-1	1.8504	1.45e-07
ZK218.4	1.8472	0.048528
clec-66	1.8366	6.8e-07
K09D9.1	1.835	0.0029469
ugt-18	1.8329	0.012514
nhr-112	1.8314	0.012518
Y82E9BL.18	1.8257	0.00051418
Y71G12B.32	1.8213	0.0037263
fbxa-53	1.8169	0.0067779
ref-1	1.8116	0.026014
nspe-1	1.8037	0.0019857
Y39A3A.3	1.8019	0.02326
ZK896.5	1.7967	7.62e-06
F16H6.10	1.7957	7.57e-06
hil-7	1.7937	0.0014619
C39B5.2	1.7909	0.014348
F42C5.3	1.7865	0.044563
T22F3.10	1.7766	0.044019
chil-19	1.7763	0.010132
pgp-8	1.7746	0.0093479
gpx-4	1.7675	0.014047
K08D8.6	1.766	4.07e-07
hpo-15	1.7595	3.06e-07
C04A2.15	1.7584	0.042554
Y9C9A.8	1.7486	7.25e-05
C29F9.4	1.7437	1.24e-06
T20D4.11	1.7407	0.00067645
M01G12.9	1.7341	0.00037041
K08D8.12	1.7273	0.00038747
C54C6.7	1.7238	0.0034824
W04B5.2	1.7193	0.00080385
Y105C5B.15	1.7181	1.33e-06
tag-244	1.7179	4.08e-06
dod-23	1.7165	0.015981
C49G7.10	1.7125	6.06e-05
ins-11	1.7059	0.0062543
ham-1	1.7022	0.0036664
clec-21	1.6973	0.0016296
Y46D2A.1	1.696	0.0012552
oac-14	1.6935	9.84e-06
Y37A1A.4	1.6904	0.015491
fbxa-176	1.6861	0.037417
C56G3.2	1.6807	0.04472
his-11	1.6769	9.58e-05
C16D9.9	1.6745	0.015555
Y69A2AL.2	1.6681	5.59e-06
F35B12.3	1.6644	1.92e-05
B0244.6	1.6574	0.001405
H25K10.1	1.6418	0.0077394
fbxc-33	1.6412	0.0099936
Y68A4A.13	1.6412	0.0099936
fbxa-190	1.6394	0.00069614
Y58A7A.3	1.6115	0.00085388
Y22D7AR.10	1.6092	0.035703
lmd-4	1.6065	0.028721
clec-62	1.6001	5.13e-06
ahr-1	1.5905	0.042016
ZK418.7	1.5892	0.00013814
clec-64	1.5882	0.0079338
F54F7.6	1.5873	0.0096825
glc-1	1.5684	2.87e-05
C36B1.13	1.5673	0.014449
cng-1	1.566	0.0079692
Y22D7AL.15	1.5594	1.59e-05
crn-2	1.5577	0.00045381
K10G4.3	1.5554	0.0091549
fbxa-162	1.554	0.014194
bus-2	1.552	0.016485
mth-1	1.548	2.68e-05
C04A11.5	1.5378	0.0030495
mtl-1	1.5376	4.53e-05
F13E9.15	1.5241	0.015216
ugt-57	1.5144	0.01323
Y53G8AL.1	1.5124	0.016392
ZK418.6	1.5123	0.001015
F14F9.4	1.511	0.0036373
C02B4.4	1.5065	0.034739
C45B2.3	1.506	0.028579
C54D10.13	1.5059	0.0012199
Y48G1BM.8	1.5039	0.023829
Y38E10A.28	1.5031	0.010463
mltn-10	1.5022	0.0026413
fbxa-63	1.4963	0.0027186
H22K11.3	1.4936	0.025033
gem-4	1.4914	0.00082364
fbxa-105	1.4908	0.00019934
R08E3.2	1.4907	2.42e-05
C42D4.18	1.4894	0.003368
Y43C5A.3	1.4854	0.0024273
K04F1.9	1.4823	0.0002131
W09C2.7	1.4744	0.028762
fbn-1	1.4735	0.0014432
ZC443.3	1.4657	6.58e-05
dhc-3	1.4544	0.0055062
scrm-4	1.4526	0.0022701
ZK593.2	1.4523	0.022748
nhr-63	1.4523	0.0046015
Y46D2A.2	1.446	6.92e-05
bath-47	1.4422	0.0020673
Y39D8A.1	1.4418	0.0008893
hsp-17	1.4401	5.32e-05
B0238.12	1.4385	0.003024
clec-37	1.4384	0.046202
C17H12.8	1.4363	4.25e-05
hsp-12.6	1.4347	0.030344
ift-74	1.434	0.0055012
C08F11.13	1.426	0.0001463
C50F4.1	1.4216	4.69e-05
R02D5.3	1.4181	0.00081059
cdr-1	1.4157	0.0060856
C33H5.13	1.415	0.00011484
peb-1	1.4095	0.00089164
clec-86	1.4061	0.0004087
K06A9.1	1.4049	6.17e-05
W09G12.7	1.4017	0.014465
Y43F8B.14	1.4013	0.022679
T19C4.5	1.3968	0.00054908
fbxa-74	1.3942	0.0028921
Y43F8C.3	1.3912	0.00024368
W07A12.4	1.3881	0.0030311
C31B8.7	1.3855	0.0012894
F09C6.12	1.3853	0.0021754
R08E3.1	1.3707	6.99e-05
lys-1	1.3682	6.34e-05
Y40D12A.2	1.3674	0.003386
fbxa-60	1.3657	0.00017766
lgc-10	1.3653	0.033566
C07E3.3	1.3653	0.0020518
Y37E11AL.1	1.3637	0.03917
fbxa-14	1.3604	0.0005248
clec-65	1.3585	9.2e-05
mfb-1	1.3558	0.00063393
F53A9.7	1.3492	0.00015037
zip-10	1.3474	0.001568
haf-7	1.3437	0.0013421
R08F11.4	1.3432	0.019355
C55A6.6	1.3404	0.017508
Y46G5A.36	1.3376	0.0063969
H29C22.1	1.3193	0.047803
F21C10.11	1.3172	0.0042316
F09A5.2	1.3171	0.00095553
B0310.3	1.3164	0.04816
H43E16.1	1.316	0.00015196
fbxa-85	1.3148	0.030393
F52B11.5	1.3137	0.016176
T26H5.9	1.3114	0.00032261
F14F9.8	1.3082	0.019159
F14H3.12	1.3025	0.0017388
F56D2.5	1.3014	0.010893
T03F1.6	1.3009	0.0087274
nhr-6	1.3001	0.0017536
F55G11.8	1.3	0.0002251
skr-16	1.2911	0.0079812
F20C5.6	1.2841	0.017777
fbxa-82	1.2835	0.04675
K02E2.11	1.2807	0.0024026
M163.8	1.2796	0.0066315
C50B8.5	1.2784	0.0053755
K06G5.1	1.2777	0.00020821
fbxa-79	1.2754	0.002204
cgt-1	1.2736	0.0011542
C18G1.6	1.2682	0.02559
tag-234	1.2678	0.00034087
H20E11.1	1.2638	0.00080355
F27E5.9	1.2635	0.0012574
F54C9.3	1.26	0.00021437
clec-82	1.2584	0.012686
C44F1.1	1.2552	0.003348
F11E6.11	1.2548	0.0070084
C35E7.4	1.2487	0.013038
F15A4.6	1.2404	0.00067937
Y55F3AM.11	1.2383	0.0099469
C10A4.13	1.2329	0.021736
Y54G2A.49	1.228	0.0031362
F31E8.4	1.2276	0.0046229
Y8A9A.2	1.2263	0.0027531
W05E10.1	1.2256	0.0040963
T20G5.8	1.2207	0.00067749
C24B5.1	1.2188	0.029891
lbp-1	1.2187	0.012663
mod-5	1.2138	0.013641
ttr-21	1.2135	0.0014791
aman-3	1.2116	0.00086414
F46A8.7	1.2107	0.044912
C32F10.4	1.2106	0.00074716
nlp-5	1.2094	0.044477
Y37H2A.14	1.2091	0.0012114
F54E2.1	1.204	0.00049856
F13G11.3	1.2035	0.011124
C29F9.3	1.2018	0.00094059
F14H12.3	1.1999	0.0018365
K07B1.8	1.1984	0.0033096
C05B5.5	1.1964	0.025568
skr-3	1.1963	0.00051074
C27B7.9	1.1922	0.0015669
acs-7	1.1918	0.022741
pqn-88	1.1894	0.0066747
R03H10.6	1.1883	0.037857
C23H4.6	1.1852	0.010336
C41G7.8	1.1852	0.0036258
igeg-2	1.1849	0.020585
F53C11.1	1.1817	0.00081487
cyp-33C7	1.1814	0.0070057
C34H4.2	1.1793	0.00069738
clec-63	1.1774	0.00062745
C25F9.6	1.1752	0.021369
fbxa-59	1.1723	0.0016647
B0462.5	1.1692	0.03251
Y55D5A.3	1.1691	0.026488
T05B11.1	1.1691	0.0027583
math-45	1.169	0.02867
F01D4.8	1.1686	0.044812
Y39G8B.2	1.1626	0.017613
gale-1	1.1616	0.00076132
F41B4.3	1.1604	0.01069
H34I24.2	1.1594	0.00085178
ugt-45	1.1569	0.0067923
best-5	1.1535	0.0075308
M04C3.2	1.1485	0.004196
T19H5.4	1.1483	0.0012544
M60.7	1.1477	0.047777
C01B10.6	1.141	0.001037
C15H9.11	1.1402	0.0046449
C29F3.7	1.1379	0.032239
Y36E3A.2	1.132	0.022708
clec-83	1.1302	0.00096783
phat-3	1.1261	0.0091786
klf-3	1.124	0.0036761
F01D5.5	1.1217	0.0014412
F41G3.10	1.1152	0.0137
T04F8.7	1.1142	0.0025659
sox-4	1.1117	0.0062677
K04A8.1	1.109	0.0018566
T20D3.2	1.1074	0.0013517
Y17G7B.8	1.1067	0.0019749
C12D12.1	1.1063	0.0012577
hst-6	1.1017	0.024809
gst-24	1.0904	0.011138
srp-7	1.09	0.0013012
nhr-50	1.0874	0.0098159
ttr-26	1.0853	0.0024146
cav-2	1.0845	0.006255
C15A11.7	1.0843	0.0019208
dlk-1	1.0831	0.0019304
F22D6.15	1.0828	0.01748
R06F6.7	1.0814	0.016698
T28H10.3	1.0801	0.004097
egrh-1	1.0782	0.0031833
fbxa-19	1.077	0.017021
ptr-22	1.0758	0.045157
aqp-8	1.0758	0.013744
gst-22	1.0746	0.009155
fut-6	1.0744	0.0058546
F54H12.5	1.0743	0.047324
vhp-1	1.0739	0.0019923
H20E11.3	1.0732	0.0036973
Y80D3A.9	1.0727	0.012531
Y52E8A.3	1.0706	0.013747
F53A2.3	1.07	0.045234
R07E4.5	1.0662	0.01244
F13A7.11	1.0662	0.0084188
Y59H11AR.4	1.0632	0.013209
Y22D7AL.9	1.0629	0.014099
M163.1	1.0629	0.0026794
clec-264	1.0618	0.013167
F36F2.2	1.0614	0.0051322
K10D11.5	1.0612	0.0037977
R03G8.3	1.0602	0.0098877
ser-3	1.0594	0.0080644
F58H1.5	1.0593	0.03066
ech-8	1.0555	0.026462
dpy-6	1.0504	0.036036
K01F9.2	1.0462	0.0069031
T26H5.14	1.046	0.040409
fbxa-80	1.0457	0.03574
T25D10.1	1.0447	0.0051334
tir-1	1.0396	0.0029954
fozi-1	1.0382	0.0053336
hbl-1	1.0365	0.018752
Y54G11A.4	1.0359	0.029046
fbxa-150	1.0334	0.019753
dhp-1	1.0286	0.0040856
H14E04.1	1.0257	0.03042
F39G3.5	1.0245	0.0057219
lec-10	1.0237	0.0029294
R01H10.4	1.0227	0.018337
K11H12.11	1.0071	0.042119
amx-1	1.006	0.012025
prx-11	1.0056	0.0092673
gana-1	1.0055	0.0058285
F47B8.2	1.0034	0.009282
ztf-29	1.0003	0.02882
