# Supplementary material for: YAP in epithelium senses gut barrier loss to deploy defenses against pathogens
Source: PLoS Pathog. 2020 Aug 28;16(8):e1008766. doi: 10.1371/journal.ppat.1008766 (PMC7454999; doi:10.1371/journal.ppat.1008766)
Supplement: S2 Table — (XLSX) [file ppat.1008766.s014.xlsx]

## Sheet: Sheet1
Table S2. Genes are downregulated in worms at 24 h after P. aeruginosa infection.
Gene name	log2 Fold Change	P-value
nspa-8	-1.003	0.030002
F38B6.4	-1.0085	0.03482
Y50E8A.10	-1.0086	0.0428
Y39B6A.18	-1.0166	0.027434
C14C6.2	-1.0236	0.0089902
scrm-7	-1.0252	0.024264
oig-2	-1.0279	0.0074454
ant-1.3	-1.0325	0.046134
MTCE.35	-1.0336	0.0045712
msp-142	-1.0345	0.00501
M02D8.1	-1.0363	0.0049462
scl-23	-1.0372	0.017035
pho-13	-1.0386	0.0075784
nhr-11	-1.0401	0.031745
fipr-6	-1.0413	0.019163
dhs-25	-1.0445	0.0052282
col-139	-1.0449	0.0051285
F08D12.2	-1.0475	0.01953
Y69E1A.5	-1.0497	0.0058476
ugt-46	-1.0516	0.0047365
clec-8	-1.0526	0.03104
Y73F8A.15	-1.0572	0.020957
crn-6	-1.068	0.0057344
ttr-46	-1.0724	0.0037793
K03H6.2	-1.0744	0.0025094
dhs-7	-1.0747	0.023914
nlp-24	-1.0759	0.0044495
nep-23	-1.0781	0.048544
fipr-11	-1.0783	0.049945
nuc-1	-1.0788	0.0029765
F23F12.3	-1.0802	0.012889
C41D11.6	-1.0809	0.044441
Y66D12A.3	-1.0818	0.010034
F23D12.3	-1.0819	0.039195
cpg-9	-1.0833	0.0039868
ZK1248.20	-1.0878	0.021961
F10A3.4	-1.093	0.01361
fbxa-72	-1.0934	0.032935
C08H9.1	-1.1013	0.048469
C38C3.7	-1.1069	0.027081
MTCE.11	-1.1073	0.0023639
sod-3	-1.1092	0.02257
C24B9.3	-1.1112	0.0020228
C03A7.12	-1.1133	0.027635
C03A7.2	-1.1165	0.033508
K09E2.3	-1.1261	0.0026365
nep-10	-1.1269	0.015129
K07F5.8	-1.1272	0.020576
clec-80	-1.1301	0.006476
H06H21.8	-1.1309	0.0024569
F57F5.1	-1.1338	0.0012938
col-92	-1.1428	0.029921
T09B4.6	-1.1455	0.011737
F55E10.6	-1.1466	0.0042241
ZK783.6	-1.1558	0.045478
T04A6.3	-1.1566	0.042824
H06I04.5	-1.1586	0.014625
Y65B4A.9	-1.1614	0.0047209
F18E3.13	-1.1623	0.028643
C04E12.2	-1.1644	0.03225
Y50E8A.6	-1.1684	0.035776
lbp-5	-1.1734	0.0014931
Y54E2A.9	-1.1779	0.0085943
F39G3.2	-1.1832	0.012844
T16G1.6	-1.1848	0.0030931
ndx-3	-1.1876	0.0028219
trpp-12	-1.1946	0.044691
his-70	-1.195	0.0030051
T19D2.1	-1.1992	0.0020515
E02H9.4	-1.2059	0.025482
F23A7.4	-1.21	0.030371
col-81	-1.2127	0.0012424
F17B5.1	-1.2134	0.028075
D2062.6	-1.218	0.0012996
M05D6.5	-1.2213	0.0011128
B0035.13	-1.2256	0.010217
T07H6.1	-1.2457	0.018334
K12C11.5	-1.2545	0.020972
clec-160	-1.2578	0.0056061
K06A4.6	-1.2603	0.044665
clec-208	-1.2644	0.045674
M117.6	-1.2656	0.0083738
W04E12.7	-1.2751	0.0042007
Y17G7B.19	-1.2765	0.039412
nspb-8	-1.278	0.0056742
nhr-68	-1.2801	0.0016347
F28H7.3	-1.2808	0.0049796
F41C6.7	-1.2832	0.017394
C46E10.1	-1.2942	0.034058
sdz-24	-1.2956	0.00048306
C55C3.8	-1.2958	0.01839
scrm-6	-1.3098	0.0019654
R09B3.2	-1.3164	0.00031319
F18E3.11	-1.322	0.027568
F20D6.5	-1.3264	0.0079887
K07E1.1	-1.3274	0.034619
spp-23	-1.33	0.024625
MTCE.16	-1.3312	0.00054492
Y57G11C.52	-1.334	0.0032371
D1054.8	-1.3394	0.0010958
F36D1.6	-1.3663	0.035237
nas-24	-1.3763	0.034069
msp-63	-1.3798	0.00085754
dhs-2	-1.3802	0.0038049
spp-1	-1.3845	0.00021187
F28A10.7	-1.423	0.039055
W03D8.8	-1.426	0.015564
C02F12.5	-1.4276	0.00032347
T11B7.2	-1.4277	0.031236
nep-19	-1.4785	0.0045096
T08B6.9	-1.4895	0.00017413
col-147	-1.4899	9.13e-05
tag-10	-1.4946	5.69e-05
C45E5.1	-1.5012	0.0027709
nspc-4	-1.5083	0.00046713
Y38F1A.6	-1.5097	0.013925
ifc-1	-1.5113	5.74e-05
snb-7	-1.5178	0.017472
C23H5.8	-1.5333	0.0058896
ZC376.3	-1.5371	0.019982
asns-2	-1.5416	0.0080904
col-39	-1.5475	0.034712
F46F5.6	-1.5588	9.67e-05
dct-16	-1.5623	1.85e-05
nspb-6	-1.5891	0.00015142
Y39F10A.3	-1.6	0.0028097
R01E6.5	-1.6115	0.0030418
F28A10.1	-1.6162	0.01103
col-159	-1.6425	1.58e-05
fipr-8	-1.6455	0.0007332
tni-1	-1.6504	0.028464
Y47G6A.33	-1.6594	1.29e-05
Y18H1A.8	-1.6636	0.035657
C39B5.5	-1.6737	1.63e-05
clec-10	-1.679	2.42e-05
Y11D7A.10	-1.6877	0.0020202
F25E5.7	-1.6888	0.025759
R06C1.4	-1.7138	0.00075845
nit-1	-1.7142	0.017317
F58A4.1	-1.7306	0.0089042
col-62	-1.7451	0.0054684
clec-137	-1.7494	0.027433
snb-5	-1.7554	0.019765
K12H6.4	-1.7561	0.0087816
ugt-9	-1.7662	0.040763
R07C3.13	-1.7711	9.9e-05
Y45F10D.2	-1.7824	0.0012114
K02B12.6	-1.7911	0.01436
K12B6.11	-1.7967	0.045881
Y48A6C.8	-1.7989	0.040516
ZK673.1	-1.8072	0.00024466
W07B8.1	-1.8076	0.00013543
B0222.10	-1.8251	0.0040581
C10C5.3	-1.8591	0.0026079
Y116A8C.468	-1.8619	0.033944
C10C5.4	-1.8644	0.0049248
aqp-1	-1.87	0.0053171
egl-17	-1.8795	0.04914
nspb-2	-1.9006	0.00029329
folt-2	-1.9016	0.048982
F58B6.1	-1.9176	0.00025145
lys-6	-1.9257	0.041054
Y47D7A.18	-1.9298	0.02336
cpr-1	-1.9413	3.11e-07
dhs-14	-1.9727	0.036774
gst-10	-1.977	0.00022764
nspb-1	-2.0349	6.16e-05
cyp-14A2	-2.0397	0.022491
F58B4.5	-2.0435	1.44e-07
C16C8.19	-2.0457	0.037381
nspb-3	-2.0474	0.00017357
F10G7.6	-2.0728	0.00059778
F09C6.10	-2.0847	0.0022743
C42D4.2	-2.1058	0.036891
F36A4.1	-2.1091	0.0054099
col-7	-2.1154	0.00013285
T23F4.3	-2.1307	0.00027241
srw-66	-2.1604	0.038868
W03F9.4	-2.1788	0.00067013
clec-170	-2.1911	3.94e-07
H09G03.1	-2.1979	0.011468
spp-4	-2.2101	1.57e-06
nspb-4	-2.2282	0.00011924
asp-13	-2.252	0.00084452
pho-11	-2.2614	8.58e-07
F18E3.12	-2.2703	0.0089921
col-149	-2.2775	6.42e-09
Y43C5A.7	-2.3147	0.00038913
T25G12.13	-2.3704	0.049114
clec-31	-2.3946	0.0021033
pmp-5	-2.3975	0.0067654
Y67D8C.7	-2.4043	0.0047899
F28A10.2	-2.4139	0.03975
clec-51	-2.4328	0.00099967
Y116A8C.469	-2.4494	0.012591
clec-227	-2.4533	3.11e-05
daao-1	-2.4937	2.15e-05
C30G12.2	-2.5313	0.0276
ZK742.3	-2.532	1.21e-07
F07G6.8	-2.5615	0.035737
F28A10.3	-2.6268	0.010409
acdh-2	-2.6339	5.17e-05
dhs-26	-2.6434	0.00046532
fip-2	-2.6791	1.26e-10
cpr-5	-2.7298	2.31e-06
ttr-44	-2.7307	0.00023018
clec-96	-2.7362	0.024137
F46F5.9	-2.7614	1.92e-06
spp-17	-2.8152	0.0013234
clec-166	-2.8641	1.75e-07
Y47D7A.9	-2.9523	0.009109
E02H4.7	-2.9967	3.34e-05
lys-5	-3.0033	0.042427
F14F8.8	-3.0646	0.020155
C23G10.6	-3.1111	0.00073175
sqrd-1	-3.1804	0.011054
ilys-5	-3.3236	1.36e-09
Y45F10B.15	-3.4004	0.0041604
F15E6.4	-3.5399	0.0094675
clec-43	-3.5499	0.0085433
str-168	-3.7202	0.0068221
F44E2.11	-3.81	0.042628
F40G12.2	-3.8384	0.041422
F42A10.7	-3.8737	0.0082489
clec-218	-3.8913	5.17e-10
ugt-30	-4.0396	0.0006979
col-126	-4.0467	0.031197
K09C8.9	-4.0751	0.020735
B0310.6	-4.3491	0.00052141
mpst-2	-4.4739	0.0097477
R08E5.3	-4.5741	0.020858
lys-4	-4.8417	0.0026011
Y19D10B.4	-5.7477	0.00055854
R05D8.9	-5.9092	0.0060793
Y19D10B.1	-6.0025	7.82e-05
gst-19	-6.9915	0.016897
F44G3.2	-7.0377	0.0060374
clec-258	-8.3079	0.0014978
acdh-1	-8.5707	0.0092584
