# Supplementary material for: YAP in epithelium senses gut barrier loss to deploy defenses against pathogens
Source: PLoS Pathog. 2020 Aug 28;16(8):e1008766. doi: 10.1371/journal.ppat.1008766 (PMC7454999; doi:10.1371/journal.ppat.1008766)
Supplement: S3 Table — (XLSX) [file ppat.1008766.s015.xlsx]

## Sheet: Sheet1
Table S3. The 138 P. aeruginosa-regulated genes with CATCC DNA motifs in their promoters identified by Motif Enrichment Analysis.
Gene ID	Gene name	No. TEAD sites (identified with BioProspector)	No. TEAD sites (identified with MAST, position P value <0.0001)
WBGene00012582	clec-8	1	2
WBGene00235311	Y57E12B.11	1	0
WBGene00235165	Y47D7A.18	1	0
WBGene00206512	Y39A3B.7	1	0
WBGene00206354	F27E5.9	1	0
WBGene00195164	K12B6.11	1	1
WBGene00045063	Y37A1A.4	1	0
WBGene00044618	bus-2	1	0
WBGene00044501	C55C3.8	1	0
WBGene00044492	Y54G2A.49	1	1
WBGene00044340	nspc-5	1	0
WBGene00044181	F09C6.11	1	0
WBGene00044034	Y38E10A.28	1	0
WBGene00043062	clec-80	1	0
WBGene00022653	ZK105.1	1	1
WBGene00022375	Y94H6A.2	1	0
WBGene00022112	Y71F9AL.7	1	1
WBGene00021879	clec-83	1	1
WBGene00021872	clec-85	1	0
WBGene00021862	fbxa-48	1	0
WBGene00021500	Y40C7B.4	1	0
WBGene00021434	Y39A3A.3	1	1
WBGene00021262	fbxa-74	1	0
WBGene00021197	Y17G9A.4	1	0
WBGene00021121	W09G12.7	1	0
WBGene00021019	W04B5.2	1	0
WBGene00020799	T25D10.1	1	0
WBGene00020567	T19D2.1	1	0
WBGene00020527	T15B7.15	1	1
WBGene00020456	fbxa-60	1	1
WBGene00020455	fbxa-59	1	1
WBGene00020292	nep-19	1	0
WBGene00019968	R08F11.4	1	0
WBGene00019958	R08E3.2	1	0
WBGene00019957	R08E3.1	1	0
WBGene00019924	fbxc-33	1	1
WBGene00019858	R03H10.6	1	1
WBGene00019727	zig-12	1	1
WBGene00019688	K12H6.8	1	0
WBGene00019404	K05B2.4	1	2
WBGene00019273	H43E16.1	1	0
WBGene00019261	H34I24.2	1	0
WBGene00019226	H22K11.3	1	0
WBGene00018971	clec-67	1	2
WBGene00018939	fbxa-190	1	0
WBGene00018885	drd-5	1	0
WBGene00018874	tag-234	1	2
WBGene00018823	F54E2.1	1	1
WBGene00018803	fbxa-24	1	0
WBGene00018260	cyp-33C7	1	1
WBGene00018210	F39G3.5	1	2
WBGene00018167	nspb-4	1	0
WBGene00018162	nspb-3	1	0
WBGene00018138	folt-2	1	0
WBGene00017964	F31F7.1	1	0
WBGene00017962	fbxa-72	1	0
WBGene00017788	F25E5.7	1	0
WBGene00017691	ilys-5	1	1
WBGene00017485	F15E6.4	1	0
WBGene00016943	acdh-1	1	1
WBGene00016912	clec-86	1	1
WBGene00016783	irg-2	1	0
WBGene00016520	C39B5.2	1	7
WBGene00016424	C34H4.1	1	1
WBGene00016379	C33H5.13	1	1
WBGene00016005	ift-74	1	0
WBGene00015695	ugt-26	1	0
WBGene00015433	C04E12.2	1	0
WBGene00015216	valv-1	1	1
WBGene00015050	clec-51	1	0
WBGene00014138	clec-186	1	1
WBGene00013837	fbxa-30	1	2
WBGene00013052	scrm-7	1	0
WBGene00012883	Y45F10D.2	1	0
WBGene00012101	zip-10	1	1
WBGene00012028	srz-99	1	0
WBGene00012027	fbxa-127	1	0
WBGene00011508	T05H10.3	1	0
WBGene00011340	ugt-30	1	0
WBGene00010940	M163.8	1	1
WBGene00010928	clec-258	1	1
WBGene00010851	M04C3.2	1	1
WBGene00010499	K02B12.6	1	0
WBGene00010485	ant-1.3	1	0
WBGene00010125	dod-22	1	0
WBGene00010123	F55G11.2	1	1
WBGene00010019	F54B8.4	1	1
WBGene00009756	F46B3.1	1	0
WBGene00009465	F36D1.6	1	0
WBGene00009426	F35E12.2	1	2
WBGene00008905	F17B5.1	1	0
WBGene00008634	F10A3.4	1	2
WBGene00008602	oac-14	1	0
WBGene00008599	F09A5.2	1	0
WBGene00008593	clec-227	1	0
WBGene00008493	F01D5.2	1	0
WBGene00008490	F01D4.8	1	0
WBGene00008486	ugt-44	1	1
WBGene00008244	fipr-11	1	0
WBGene00008091	C44F1.1	1	1
WBGene00007919	cup-16	1	0
WBGene00007875	C32H11.12	1	0
WBGene00007717	C25D7.5	1	1
WBGene00007228	acs-7	1	0
WBGene00006627	tsp-1	1	1
WBGene00006575	tir-1	1	1
WBGene00005616	srj-29	1	0
WBGene00005002	spp-17	1	1
WBGene00004989	spp-4	1	1
WBGene00004196	prx-11	1	0
WBGene00004177	pqn-98	1	1
WBGene00003702	nhr-112	1	0
WBGene00003574	ncx-9	1	0
WBGene00003095	lys-6	1	1
WBGene00003093	lys-4	1	1
WBGene00003091	lys-2	1	1
WBGene00003090	lys-1	1	1
WBGene00002257	lbp-5	1	1
WBGene00000988	dhs-25	1	0
WBGene00000795	crn-2	1	0
WBGene00000732	col-159	1	0
WBGene00000700	col-126	1	1
WBGene00000562	cng-1	1	1
WBGene00000137	amx-1	1	0
WBGene00045208	F13E9.15	2	0
WBGene00022072	cpg-9	2	2
WBGene00021799	Y53G8AL.1	2	0
WBGene00021590	Y46D2A.2	2	0
WBGene00021335	spp-23	2	2
WBGene00019684	K12H6.4	2	0
WBGene00017881	asp-13	2	3
WBGene00017467	F14F9.4	2	0
WBGene00016769	C49C8.5	2	1
WBGene00015574	irg-1	2	2
WBGene00009291	clec-264	2	1
WBGene00007537	fipr-8	2	0
WBGene00003094	lys-5	2	1
WBGene00000176	aqp-8	2	1
