# Supplementary material for: YAP in epithelium senses gut barrier loss to deploy defenses against pathogens
Source: PLoS Pathog. 2020 Aug 28;16(8):e1008766. doi: 10.1371/journal.ppat.1008766 (PMC7454999; doi:10.1371/journal.ppat.1008766)
Supplement: S4 Table — (XLSX) [file ppat.1008766.s016.xlsx]

## Sheet: 总计
	Experiment	Genotype	Mean survival (h)	S.D (h)	Sample size (n)	p value
Fig. 4A	#1	WT	99.3	2.3	93
		yap-1(tm1416)	77	3.1	86	P = 0.0043
		egl-44(mt2247)	76.7	2.7	77	P = 0.0031
	#2	WT	98.8	3.5	91
		yap-1(tm1416)	76.7	3.7	96	P = 0.0120
		egl-44(mt2247)	73.7	2.9	71	P = 0.0054
	#3	WT	97.5	7	87
		yap-1(tm1416)	73.6	2.6	82	P = 0.0329
		egl-44(mt2247)	69.7	3	80	P = 0.0220
Fig. 4B	#1	WT	109.2	5	102
		yap-1(tm1416)	89.1	3.1	86	P = 0.0261
		egl-44(mt2247)	93	1.7	106	P = 0.0365
	#2	WT	114.7	4.1	95
		yap-1(tm1416)	90.4	0.9	94	P = 0.0046
		egl-44(mt2247)	92.7	1.3	90	P = 0.0071
	#3	WT	116.8	3.4	104
		yap-1(tm1416)	89.9	2	95	P = 0.0023
		egl-44(mt2247)	92.4	2.8	87	P = 0.0052
Fig. 4C	#1	EV	94.4	4.6	85
		yap-1 RNAi	74.1	5.1	82	P = 0.0411
		egl-44 RNAi	77.7	1.2	90	P = 0.0245
	#2	EV	103.1	4.7	79
		yap-1 RNAi	71.6	2.1	83	P = 0.0037
		egl-44 RNAi	73.6	2.5	96	P = 0.0053
	#3	EV	104.4	3.1	95
		yap-1 RNAi	74.5	2.4	90	P = 0.0016
		egl-44 RNAi	74.4	3.1	88	P = 0.0024
Fig. 4D	#1	EV	116.1	4	106
		yap-1 RNAi	93.2	3.3	112	P = 0.0114
		egl-44 RNAi	91.4	3.9	103	P = 0.0116
	#2	EV	120.8	5.7	99
		yap-1 RNAi	92.5	3.6	85	P = 0.0138
		egl-44 RNAi	89.5	3.4	91	P = 0.0093
	#3	EV	118.4	2.3	93
		yap-1 RNAi	87	3.5	90	P = 0.0018
		egl-44 RNAi	93.8	2.8	99	P = 0.0026
